# Supplementary material for: Transcriptional outcomes and kinetic patterning of gene expression in response to NF-κB activation
Source: PLoS Biol. 2018 Sep 10;16(9):e2006347. doi: 10.1371/journal.pbio.2006347 (PMC6147668; doi:10.1371/journal.pbio.2006347)
Supplement: S1 Data — (XLSX) [file pbio.2006347.s013.xlsx]

## Sheet: Sheet1
A	Underlying data for Fig 3A
	control		erk inhibiter			control		erk inhibiter
0h	0.0550925	0.0709772	0.0354148	0.0436311	0h	0.0377338	0.116347	0.037773	0.0518864
1h	0.0603501	0.0481273	0.0309268	0.0363727	1h	0.060183	0.12873	0.0311419	0.0572135
4h	0.144286	0.224144	0.061235	0.0676859	4h	0.122878	0.269246	0.0414496	0.0659264
	control		erk inhibiter			control		erk inhibiter
0h	0.285884	0.34	0.258906	0.178	0h	0.0229796	0.03	0.0171696	0.016
1h	0.344	0.3679	0.28	0.26388	1h	0.10988	0.084	0.112578	0.097
4h	0.57954	0.92018	0.272	0.289	4h	0.03	0.0334	0.0225	0.019
	control		erk inhibiter			control		erk inhibiter
0h	0.0173	0.019	0.01398	0.017	0h	0.0116421	0.019	0.01	0.013322
1h	0.04867	0.0773	0.041	0.07845	1h	0.408	0.36	0.22	0.294
4h	0.017	0.03573	0.0184	0.02697	4h	0.037	0.089	0.043	0.0317
B	Underlying data for Fig 3C
		Direct			Indirect
	0h	1h	4h	0h	1h	4h
	14.1046	5939.15	19605.6	0.1	6.4595	371.102
	2.21138	12.3699	2742.79	1.46512	3219.86	3846.46
	53.1951	14241.6	39065	10.8344	6431.53	19516.5
	5.39951	3.07499	2178.98	0.1	2.60077	159.767
	20.6981	3946.38	8250.26	0.1	3.22975	125.21
	1	1.10321	277.249	0.1	1.81205	96.6262
	30.1088	4656.6	197.277	5.32268	385.802	2224.89
	1	0.788713	109.058	6.9498	927.077	2742.77
	161.063	16793.3	12123.5	18.5674	439.288	3774.76
	6.14577	13.1586	294.03	6.96886	13.3183	559.165
	372.066	16504.8	4640.12	9.20764	9.1451	662.551
	3.18812	6.3846	140.155	3.03447	5.51603	180.926
	547.907	4462.43	23337.6	13.5756	776.766	549.497
	3.59967	11.4264	149.53	104.088	5192.53	3494.65
	116.451	4627.78	915.414	192.923	5456.82	7275.21
	846.553	26305.5	13673.5	1.38829	10.7176	51.2574
	164.026	930.98	3986.53	26.9985	223.944	678.298
	113.603	2745.12	579.234	9.74544	219.043	101.849
	79.2696	1184.73	1704.06	4.27322	5.60298	77.5501
	44.3513	781.119	286.336	10.338	15.6046	159.979
	7.95049	7.09345	124.121	840.803	4361.49	11772.8
	9.25707	85.2712	143.944	23.7326	17.5764	322.819
	391.821	5995.32	3254.14	139.636	167.847	1670.91
	584.784	1857.61	8758.26	130.466	475.481	1435.92
	22.5748	32.2326	326.074	16.37	13.4702	116.717
	153.527	458.93	1945.24	2.46172	5.07928	16.3734
	1291.17	15919.9	9019.4	7967.93	32049.9	52096.5
	27.4365	75.3415	318.554	429.955	462.765	2692.76
	1504.63	17064.6	3385.8	6.2226	12.8491	35.5442
	447.001	4949.16	1781.46	59.2746	18.4401	321.668
	47.4652	302.141	446.893	1094.08	1689.28	4329.18
	9.82715	27.0922	91.8362	1416.14	3263.8	5600.48
	2015.92	18567.2	5214.13	1463.53	2432.7	5516.07
	708.339	6378.33	2626.24	455.49	785.033	1655.19
	593.803	5111.28	1867.45	218.526	109.557	792.617
	1677.73	6140.93	14194.4	2049.12	2276.32	7299.12
	2391.13	6062.54	18955.1	941.431	1129.41	3334.31
	772.238	5759.08	6064.01	1695.26	2881.23	5343.19
	1800.2	13667.3	1890.51	551.737	653.396	1710.8
	3144.12	14998	23430.3	191.427	227.381	586.072
	774.412	3176.32	5716.96	48.62	62.2706	143.365
	2494.93	6540.84	18325.9	528.516	710.874	1531.89
	1049.14	1391.09	7532.18	371.144	347.022	1066.73
	2249.13	15896.6	8979.17	1878.47	1673.18	5346.76
	768.304	3269.41	5324.63	717.968	997.086	2035.55
	223.514	343.791	1506.32	893.211	1148.38	2415.59
	196.519	1294.26	1007.61	950.011	2563.4	1888.91
	1409	2567.71	9043.17	2107.37	3190.96	5459.7
	789.19	1763.89	5053.95	1279.79	1363.07	3271.3
	351.641	381.512	2204.78	477.947	634.604	1180.75
	4323.96	4970.26	26316.1	933.889	1078.81	2277.63
	1938.51	10757.2	8498.71	567.639	1338.84	1199.05
	792.322	4277.34	2289.65	3264.9	3855.83	7651.24
	930.214	2424.45	4982.19	3344.62	3580.41	7760.1
	79.4658	139.039	412.755	623.603	749.148	1444.28
	822.316	821.505	4247.08	1077.19	1139.57	2494.22
	391.821	2013.76	937.432	3952.91	5096.52	9048.64
	462.793	1734.64	2273.92	2596.16	2288.51	5919.85
	454.397	793.987	2069.25	2992.98	4117.47	6822.59
	20.8792	22.6182	94.5673	1138.97	1664.59	2540.62
	875.405	3896.11	1424.93	1011.96	1939.18	2252.36
	5171.1	5377.66	22370.5	828.104	1178.98	1840.35
	1450.9	1220.18	6186.53	6921.56	8498.9	15144.1
	32.3202	50.9121	135.569	12762.5	13354.4	27814.5
	2518.31	4263.92	10464	1688.09	1495.84	3666.84
	806.876	990.401	3351.32	482.192	355.286	1046.07
	28.2991	36.9183	112.367	953.868	587.868	2019.46
	1111.55	1319.45	4322.78	10487	14009	21934.3
	1831.18	7092.39	3589.26	3517.71	4260.24	7187.73
	1909.38	4579.39	7303.51	1094.27	1196.04	2223.82
	893.662	3350.9	2486.72	1120.66	1220.16	2274.66
	478.389	1792.36	1249.13	408.7	491.725	825.175
	2682.44	6097.43	9935.72	2669.58	3447.74	5383.72
	1301.68	1191.78	4804.11	2443.88	3265.68	4891.84
	1354.39	4903.96	4979.55	2177.39	2723.78	4353.37
	283.2	293.332	1004.83	190.761	139.822	380.59
	1156.1	2771.54	4064.26	361.888	387.712	719.214
	1288.61	3476.97	4436.24	1469.56	2333.3	2869.96
	1836.59	6261.64	5127.12	1020.1	930.581	1978.41
	2009.39	1918.68	6815.31	93.6174	92.3935	181.293
	1766.25	2772.08	5812.99	2033.17	2292.35	3909.88
	9353.7	10526.7	30441.5	997.254	1536.87	1896.74
	804.058	997.356	2614.39	3230	4113.88	6090.93
	5250.73	4861.96	16947.2	635.341	758.091	1196.43
	1343.24	1478.11	4277.99	2979.79	2687.79	5589.93
	323.411	352.067	1016.36	3103.37	3307.18	5749.15
	3321.16	3813.46	10034.8	2673.59	3323.24	4930.72
	703.883	899.301	2028.77	7117.82	7391.72	13038.2
	1029.5	1439.21	2948.3	1840.33	2108.22	3367.81
	4167.44	5220.77	11874.7	3101.89	2347.54	5672.64
	461.498	645.369	1312.69	1549.8	1615.78	2829.73
	2989.68	3749.96	8278	2056.59	2650.27	3750.8
	5158.48	5226.7	13894.5	955.306	945.764	1737.94
	2446.82	6508.97	4937.53	524.754	453.476	949.173
	3105.63	3958.44	8199.06	9063.94	10761.6	16302.8
	1227.13	1389.42	3220.11	3516.27	3438.5	6324.38
	190.433	226.773	484.455	1229.77	937.949	2193.18
	3120.17	4233.34	7908.42	467.967	209.768	829.543
	5647.83	7155.67	14258	1284.79	1659.75	2272.25
	2519.25	4438.79	6347.47	1889.92	1691	3340.59
	1291.34	2917.78	3243.06	9776.27	10770.8	17226.7
	1343.73	3356.47	1418.51	9029.46	9892.24	15871.1
	362.293	330.796	894.833	2282.29	1392.67	4002
	174.293	224.135	425.806	6754.74	8707.87	11833.1
	1380.15	1560.32	3359.94	2682.26	2834.04	4679.98
	2822.32	6834.58	5470.55	4043.32	4256.1	7032.97
	2106.81	3011.46	5086.09	7837.78	10881.9	13612.4
	3479.49	3418.3	8376.86	1098.31	1170.74	1904.36
	2374.14	5709.21	2731.23	2603.09	3356.38	4505.04
	3122.65	2914.78	7497.83	1592.74	1712.55	2754.25
	1345.87	1402.72	3220.15	2660.71	2671.6	4598.53
	1297.42	1276.74	3075.15	3836.49	4388.96	6573.4
	1297.23	1197.78	2864.09	2848.67	1944.41	4848.96
	1174.34	1142.32	2586.93	1799.05	1929.06	3020.2
	12180.1	19296.8	26764.9	1227.89	1384.59	2060.18
	4461.02	5135.74	9724.04	698.064	559.461	1166.12
	1278.04	2193.58	2756.18	2100	3359.58	3495.61
	786.807	908.641	1695.99	1215.82	1501.15	2019.74
	2183.7	3053.58	4653.85	3420.82	3636.53	5668.3
	2835.86	2467.79	5983.85	1086.38	1458.44	1795.82
	2515.41	3170.24	5261.22	3202.4	3426.05	5286.97
	669.891	857.52	1391.49	4583.49	4799.6	7514.6
	16711.2	17088.1	34662	3199.22	4350.77	5225.35
	2997.89	2876.19	6198.06	1176.16	1243.98	1915.76
	2084.09	2566.58	4304.65	1457.72	1170.05	2372.72
	10813.1	15379.5	21961.4	2206.64	2457.31	3582.07
	209.763	174.975	422.734	2164.43	2422.13	3505
	2387.63	2938.67	4770.82	660.621	610.037	1067.4
	1157.42	1313.27	2280.84	875.51	978.233	1413.52
	352.665	408.151	688.791	1615.38	1870.93	2604.92
	3102.02	3546.45	6014.43	17956.8	18913	28933.8
	6144.3	7788.3	11911	4490.18	4303.89	7234.12
	5514.42	9380.25	10575	1647.79	1501.96	2650.15
	873.489	1197.52	1675.07	1242.48	1115.65	1985.22
	4882.5	4848.39	9336.3	1575.79	2517.16	2159.4
	1503.59	1961.03	2849.5	2658.19	3144.86	4243.89
	1613	1663.23	3056.07	1836.24	1688.78	2925.22
	5436.32	5878.73	10222.6	3337.76	3485.84	5311.93
	1349.73	1237.77	2498.98	985.677	1118.5	1564.05
	473.524	393.916	860.173	6410.59	7027.16	10113.9
	3146.99	3969.14	5693.73	2303.91	2634.02	3632.93
	945.246	1069.72	1695.84	1518.02	1673.87	2391.29
	854.619	1232.76	1529.41	2930.96	4066.78	4600.21
	781.237	1396.39	683.388	5646.02	6109.09	8844.27
	194.003	343.092	314.179	811.193	857.427	1267.63
	652.048	661.653	1143.75	1033.12	1258.06	1612.94
	3670.04	3530.85	6436.07	5809	7183.55	9059.33
	509.386	518.137	882.942	2715.95	1734.46	4222.96
	1581.18	1362.95	2725.97	1759.9	1901.04	2735.36
	14732.8	16250.8	24268	5141.99	5633.22	7981.33
	2925.71	2528.19	4802.21	226.4	211.161	350.51
	7187.84	8053.54	11765.1	1886.43	1999.79	2911.37
	6503.99	7113.71	10602.8	3834.92	4141.05	5901.33
	2705.6	4406.76	2542.69	1395.1	1781.28	2124.97
	2162.92	2351.73	3487.03	1517.4	1257.27	2305.88
	2498.7	3459.51	4009.31	770.538	946.235	1165.53
	1070.89	1712.27	1549.65	2270.64	2617.46	3431.68
	29930.5	34443	47409	801.837	721.246	1210.11
	3671.04	4517.94	5696.48	3006.88	3346.42	4537.3
	7021.96	8735.53	10871	2292.91	2848.81	3456.25
	2196.13	2416.59	3397.87	7460.26	8371.91	11215.2
	907.207	757.032	1397.93	18015.7	20665.8	27007.2
	1108.87	1326.21	1706.07	6873.9	7506.34	10263.1
	15863.3	18871.5	24204.8	1303.55	1347.16	1946.24
	2149.22	2086.43	3279.33	4095.42	4741.72	6086.37
	2933.94	3059.03	4433.81	1922.13	1776.7	2854.89
	1818.78	2598.8	2703.08	686.871	755.514	1018.3
	3701.4	5466.77	3949.28	5172.44	5281.49	7658.15
	4331.35	4265.91	6396.47	3457.82	3251.69	5094.35
	4516.16	5641.33	6641.13	6884.66	8526.54	10115.8
	3698.22	3384.53	5393.52	1487.56	1695.04	2184.99
	2322.44	2449.31	3336.91	1741.84	1402.2	2552.29
	1981.17	2350.46	2832.34	3995.8	4272.35	5833.23
	2278.41	2365.94	3247.23	3823.93	4027.05	5577.83
	6016.97	6193.86	8562.85	970.544	866.39	1415.24
	1034.23	1121.58	1458.69	5696.92	5983.69	8303.77
	783.8	710.464	1100.33	3536.81	3838.95	5131.79
	3514.33	3619.03	4928.07	2345.33	2126.47	3401.46
	1310.57	1206.05	1833.77	2558.86	2369.04	3706.58
	21602.7	23065.5	30033.3	2956.39	2883.84	4277.85
	45227.9	47551.8	62199.3	3348.6	3059.9	4825.65
	3451.33	3154.26	4732.13	3076.24	3537.97	4428.63
	2798.61	2880.93	3804.15	2813.85	2490.81	4045.08
	5704.65	6204.37	7661.87	235.169	246.134	337.658
	3769.83	3311.04	5022.86	4035.16	3963.07	5788.71
	3413.41	3265.54	4531.31	28524.3	30296.3	40892.4
	1948.61	2160.87	2584	1968.8	2280.6	2822.22
	1591.84	1851.18	2095.41	1697.72	1790.06	2432.92
	3514.53	3386.18	4622.39	1104.86	936.878	1581.95
	827.364	724.525	1081.98	11394.5	12306.8	16289.5
	4906.59	5014.67	6414.21	3457.33	2902.56	4917.54
	4804.16	4782.48	6276.02	1540.57	1674.49	2179.36
	3025.07	3082.52	3949.97	6004.85	6363.13	8492.71
	1399.06	1477.67	1825.78	7431.43	4580.44	10461.5
	2654.34	1911.1	3458.71	2282.11	2245.59	3206.53
	1078.02	804.57	1397.44	3371.83	3413.39	4726.21
	11882.8	11982	15225.8	720.939	656.127	1007.77
	3291.75	3059.53	4156.87	3395.76	3632.61	4740.94
	5987.74	6949.28	7543.5	668.857	619.289	933.045
	1100.47	1171.34	1385.32	2130.02	2043.82	2969.46
	5545.74	5593.36	6953.89	8328.96	8633.28	11607.3
	4077.3	4595.16	5099.03	3396.8	2818.72	4733.31
	871.317	931.415	1081.49	17998.6	19293.4	24998.5
	1797.63	1468.37	2226.57	7510.8	7576.8	10416.1
	2463.57	2383.23	3037.98	12929.4	15591.1	17911.5
	1477.43	1350.6	1816.79	6040	6739.62	8324.83
	12580.3	12490.7	15448.4	1924.55	2363.76	2649.53
	2471.62	2825.05	3011.61	809.196	841.646	1111.65
	4621.53	4863.06	5629.18	5421.99	5417.43	7432.97
	4648.39	4616.52	5657.6	4765.6	4764.86	6531.23
	1915.87	1966.01	2328.79	2869.04	2934.84	3928.45
	9053.47	10550.9	10977.6	905.148	916.546	1234.92
	3779.68	3620.76	4550.47	2629.38	2541.46	3586.11
	2287.4	2107.41	2747.73	4671.95	4154.28	6368.09
	3099.78	2721.25	3711.16	3423.66	3312.49	4665.32
	3318.36	3529.12	3957.31	1944.65	2172.6	2645.35
	7141.95	7144.23	8504.51	1128.41	1408.04	1532.91
	3659.73	3027.91	4355.33	10689.1	11220.1	14489
	5889.97	5246.77	7007.95	6394.66	6280.6	8662.98
	1453.28	1437.95	1720.01	1894.28	1951.14	2559.52
	10946.4	11182.9	12888.9	2154.32	1851.03	2904.61
	517.217	607.216	525.831	2939.45	3171.17	3958.1
	4768.33	5048.18	5582.61	69682.9	80411.2	93786.5
	1324.1	1248.14	1549.35	1575.8	1391.4	2120.03
	8629.64	9667.15	10066.9	20070.4	22634.5	26983.3
	2223.05	1987.05	2570.21	2071.39	1598.9	2775.33
	3298.96	3022.6	3810.95	2297.81	2321.06	3076.52
	3287.61	3181.85	3762.11	1107.43	1171.35	1482.58
	881.305	835.668	1000.89	3834.97	3509.79	5131.46
	460.167	482.908	518.149	17024.5	18644.6	22776.8
	1444.92	1584.39	1316.25	4939.91	5263.68	6600.28
	10899.1	11366.1	11946.1	2549.52	2535.62	3387.44
	691.872	733.601	757.054	5212.86	5550.45	6925.69
	2029.34	2218.39	1841.15	4712.46	4928.16	6255.69
	3269.26	3108.68	3555.34	2005.56	1790.26	2660.55
	1425.83	1490.39	1523.48	11684.8	11916.5	15495.2
	5503.11	5531.39	5773.87	610.891	506.196	809.982
	2090.21	2189.63	2193.03	2295.47	2644.09	3038.93
	4550.85	4724.99	4604.91	19951.3	21985.3	26263.6
	669.876	695.409	670.746	2316.53	2338.33	3047.31
	2229.93	2289.21	2297.99	1171.54	1134.35	1540.49
	14138.7	14413	13998.8	2323.68	2375.53	3046.46
	5080.85	5032.56	5116.6	944.387	1029.05	1238.11
	2358.76	2280.15	2313.9	4373.64	4979.11	5732.28
	1695.73	1626.91	1640.6	1321.36	1115.2	1731.48
	1040.88	1085.32	991.455	5868.01	6102.87	7687.89
	2901.63	2929.79	2750.44	3852.84	3976.25	5004.86
	5718.39	5623.05	5409.5	2483.04	2552.48	3213.05
	2823.3	2778.63	2648.76	1287.69	1162.77	1664.93
	8560.33	8419.99	7972.85	2787.17	2508.41	3601.39
	16919.5	15753.9	17689.9	3237.47	2886.75	4174.64
	2157.96	2051.29	1969.81	860.935	1110.07	1082.59
	5452.25	5605.82	4958.46	1602.05	1536.6	2063.69
	7830.62	7457.48	7100.56	5074.01	5583.82	6524.36
	5348.26	4826.6	5414.1	1731.38	1429.94	2224.25
	3788.5	3686.15	3400.59	3623.23	3523.14	4652.41
	646.629	567.404	704.361	2753.6	2943	3525.35
	5337.83	4650.76	5933.07	1264.7	1349.88	1613.14
	5222.67	4547.71	4595.46	1337.98	1360.05	1706.42
	3044.01	2644.05	3325.17	6429.58	6899.74	8195.37
	3009.63	2610.56	3008.67	2443.47	2706.98	3104.35
	3798.22	3281.36	3803.19	729.356	654.472	923.229
	3162.86	2671.73	3094.35	3259.31	2753.21	4097.59
	1545.41	1527.89	1294.49	9708.86	9043.96	12152.5
	3110.88	2554.42	3430.66	782.796	654.1	978.209
	57883.6	50751.5	46705.4	36911.8	40771.8	46122.4
	1827.79	1474.26	2057.1	6591.1	7621.56	8235.18
	258.435	257.89	208.24	4026.54	3932.81	5019.61
	2291.51	1840.47	2519.73	1782.76	1758.19	2215.65
	3196.32	2560.77	3668.46	729.766	789.58	905.842
	842.046	671.258	745.973	3282.69	3493.8	4062.91
	3365.3	3170.82	2658.57	2346.67	2366.23	2895.56
	3210.14	2853.22	2512.42	1505.99	1625.45	1856.64
	7448.69	6484.87	5794.92	10092.7	9630.4	12434.6
	875.837	669.338	789.176	3624.99	3371.27	4465.97
	7322.84	7011.57	5534.28	583.064	604.042	717.422
	3098.82	2738.2	2313.78	755.332	622.801	927.769
	17073.3	15531.3	12445.4	332.535	332.739	407.954
	2332.58	2423.99	1682.19	9640.25	9546.9	11825.9
	2555.4	1827.07	2008.91	1883.03	1777.14	2303.98
	1206.91	860.349	1486.99	6095.31	5586.16	7439.95
	1040.78	823.509	738.226	2377.31	2774.62	2883.85
	802.562	787.192	566.977	1618.99	1604.04	1963.4
	4201.27	3772.38	2926.52	1899.12	2297.35	2201.5
	1307.11	1156.57	908.798	3275.16	3854.32	3957.63
	1098.31	760.362	881.837	5315.8	5406.24	6419.74
	790.564	683.122	544.29	1680.67	1919.44	2025.27
	636.603	517.168	426.874	5635.01	4892.64	6763.1
	2090.93	1389.86	1958.98	5755.99	5760.29	6908.19
	3105.65	3111.38	2057.68	2077.72	2127.37	2490.72
	2024.84	1327.73	1875.4	1241.04	1486.91	1301.69
	1036.68	677.832	1030.84	4291.66	4284.8	5132.85
	2846.73	1781.38	3738.3	4078.48	4033.28	4854.64
	2500.2	2053.24	1556.49	4227.89	4163.85	5028.81
	1608.9	1460.13	998.93	2291	1990.54	2719.24
	791.971	490.027	720.037	8869.91	10489.1	10377.8
	7509.34	5907.34	4527.75	598.53	573.54	703.926
	3404.01	2979.86	2028.22	1184.77	1129.29	1388.58
	2087.7	1623.19	1243.54	1595.12	1534.22	1868.72
	1774.4	1210.54	1048.34	10707.4	10709.1	12525.2
	2739.75	3351.91	1465.61	10729.5	11075.9	12502.5
	1795.18	1328.45	818.156	1589.79	1593.56	1850.28
	7154.2	5331.71	2989.07	2319.76	2309.29	2699.03
	409.786	303.122	169.8	1151.64	1192.86	1339.14
				3232.93	2791.81	3750.63
				4387.88	3963.64	5051.81
				5393.47	4957.38	6194.73
				2757.03	3165.42	3016.06
				3758.18	3862.34	4311.18
				2312.55	2480.27	2649.85
				4569.4	4300.72	5231.37
				9379.88	9859.47	10731.9
				4923.35	4488.05	5615.91
				2324.3	2351.23	2647.11
				24112.7	24760.2	27367.8
				15124.1	15589.1	17140.7
				1231.94	1079.99	1390.6
				2185.78	1986.07	2460.71
				5501.67	5143.65	6162.99
				3184.58	2975.25	3558.82
				801.176	765.484	895.266
				1568.21	1440.77	1750.69
				3821.16	3825.78	4250.63
				4993.4	5439.43	5554.21
				2934.38	3261.06	3219.56
				13031.2	13318.2	14463.4
				1724.59	1614.63	1910.9
				969.593	921.037	1073.86
				2835.82	3138.34	2846.97
				909.565	853.527	1004.44
				3905.37	3864.13	4305.1
				3001.8	3308.19	2738.34
				2522.85	2278.13	2778.75
				4541.05	4493.17	4995.4
				2415.84	2285.3	2653.09
				2743.75	2699.47	3007.34
				4499.15	4144.44	4924.37
				1735.36	1719.12	1895.59
				3897.61	3785.53	4255.72
				2535.1	2758.69	2358.2
				2220.61	2226.71	2412.07
				1954.04	2122.09	1927.15
				4756.32	5144.27	4404.94
				5719.4	6066.93	6170.47
				3319.28	3526.59	3576.49
				2023.77	2176.42	2025.31
				14314.6	14718.9	15377.4
				3112.83	3340.29	2885.78
				10377.5	10334.9	11101.1
				1762.99	1879.65	1840.98
				768.106	816.805	781.331
				10406.7	10180.9	11061.7
				3375.18	3266.35	3581.89
				7234.24	7647.96	7173.74
				1359.28	1434.01	1357.18
				7200.23	7069.23	7553.11
				3435.88	3312.93	3587.97
				1697.05	1754.41	1766.02
				4428.88	4475.96	4594.14
				2838.87	2942.76	2888.98
				2624.03	2714.25	2705.98
				1974.65	2018.78	2037.24
				4812.25	4923.34	4829.21
				6670.66	6543.69	6800.05
				2267.7	2296.61	2247.32
				3855.68	3901.37	3854.27
				4280.75	4245.98	4301.85
				11203.8	11264.5	11041.6
				3990.34	3921.86	3953.13
				7591.02	7444.57	7623.68
				6333.96	6184.1	6158.1
				2835.57	2793.2	2751.68
				4246.06	4289.36	4119.81
				5025.79	4859	5178.05
				3795.74	3630.24	3797.87
				5162.34	5044.91	4935.35
				4065.37	3870.49	4172.19
				4030.24	3820.25	4026.68
				1723.06	1617.74	1661.71
				2360.77	2404.1	2214.55
				6127.17	5789.19	5738.16
				2890.99	2858.32	2693.07
				6878	6398.11	7015.88
				2740.08	2755.96	2539.75
				3845.04	3860.45	3533.34
				1689.19	1545.36	1683.23
				9544.9	9769.92	8725.67
				6479.8	5906.9	5994.72
				1481.29	1588.18	1341
				461.875	418.035	486.811
				1815.57	1641.4	1669.77
				4054.72	3900.3	3663.11
				2016.63	1862.3	1815.97
				2550.06	2498	2277.27
				1229.59	1127.77	1097.14
				4578.85	4401.6	4084.28
				1530.68	1363.8	1626.17
				6977.47	6402.24	6200.62
				2773.86	2454.92	2578.61
				1340.67	1427.02	1185.82
				4874.19	4306.73	5423.68
				2768.44	2440.52	2819.9
				3059.84	2688.57	3069.21
				3946.37	3458.82	3947.77
				4944.5	4888.41	4314.25
				996.982	869.729	1100.89
				2378.65	2066.4	2108.54
				745.329	805.269	647.28
				4366.91	3775.63	4858.38
				1800.27	1546.45	2045.33
				540.643	464.395	482.682
				2932.8	2709.51	2510.45
				3991.51	3395.07	3907.28
				1397.6	1233.71	1186.39
				2126.49	2102.24	1798.53
				1608.62	1507.57	1358.52
				3327.34	2792.49	2999.2
				1715.8	1650.98	1439.14
				1292.71	1079.67	1323.58
				1455.48	1213.76	1557.49
				1150.83	957.807	1314.06
				1898.13	1748.45	1572.85
				1657.27	1368.22	1887.08
				1952.92	1606.98	1750.27
				1301.33	1076.75	1056.49
				2757.85	3115.69	2235.06
				3132.47	2529.45	3494.41
				1559.55	1248.19	1579.99
				1514.07	1211.66	1448.74
				2112.16	1930.01	1681.5
				1651.85	1312.62	1352.54
				1102.64	866.604	865.914
				3255.86	2555.45	3545.07
				1539.66	1202.19	1459.22
				4383.42	3377.22	5270.23
				2080.77	1601.91	1957.14
				2960.56	2257.2	2619.42
				799.393	663.365	609.449
				705.128	676.45	533.219
				2232.19	2202.68	1686.07
				2227.28	2099.1	1679.7
				881.226	664.329	800.281
				1616.32	1218.25	1676.35
				698.259	705.738	524.176
				2748.54	2058.99	2421.84
				3666.73	3462.45	2734.18
				2580.65	1922.9	2969.95
				3036.02	2243.94	2283.69
				11170.5	9745.95	8218.45
				3142.22	2310.51	3037.81
				4403.29	3767.95	3211.41
				2298.22	2050.08	1669.01
				2150.59	1685.09	1544.74
				3603.02	2944.5	2562.52
				1372.88	974.609	1299.15
				3283.9	2673.43	2324.63
				5676.16	5163.86	4013.55
				866.955	699.337	611.944
				2667.64	1870.19	2638.86
				2726.47	2357.92	1896.57
				1236.98	859.98	1461.1
				1852.57	1282.11	1934.01
				1177.97	813.227	1060.55
				3104.46	2141.81	3152.65
				2516.87	1733.65	3117.36
				1607.84	1105.72	1585.66
				5044.01	3784.92	3449.22
				758.992	695.917	518.785
				2680	2281.71	1829.75
				1458.5	1095.39	993.035
				2883.31	1959.22	3237.43
				8672.44	8465.27	5803.1
				1958.29	1302.54	1332.74
				5296.2	4426.44	3515.55
				984.045	652.239	1209.21
				5083.4	3354.22	5286.61
				1884.74	1240.48	1509.57
				6028.52	4238.42	3911.15
				1664.83	1071.9	1837.02
				4841.29	4450.08	3068.06
				801.374	502.668	983.337
				3308.22	3098.79	2072.48
				2222.73	1720.81	1378.82
				1422.26	870.722	1432.74
				2395.23	2758.41	1446.83
				1813.35	2081.04	1093.67
				2016	2157.38	1200.83
				5320.38	5328.61	3154.5
				2212.75	1679.13	1307.24
				1960.69	1147.61	1274.68
				4884.82	4595.23	2810.25
				877.342	497.096	822.102
				1066	591.847	1482.59
				1575.09	1316.35	863.514
				983.238	527.508	1177.06
				1494.47	799.372	1551.02
				8916.01	7174.28	4653.44
				738.931	379.118	694.829
				4667.6	4712.51	2081.21
				1102.6	479.899	1585.1
				239.466	213.033	49.5128
				756.976	1063.48	99.8144
C	Underlying data for Fig 5B
		Direct- noloop			Direct-loop
	0h	1h	4h	0h	1h	4h
	5647.83	7155.67	14258	16711.2	17088.1	34662
	5250.73	4861.96	16947.2	12180.1	19296.8	26764.9
	5158.48	5226.7	13894.5	10813.1	15379.5	21961.4
	4167.44	5220.77	11874.7	9353.7	10526.7	30441.5
	3321.16	3813.46	10034.8	7154.2	5331.71	2989.07
	3120.17	4233.34	7908.42	5171.1	5377.66	22370.5
	3105.63	3958.44	8199.06	4461.02	5135.74	9724.04
	2997.89	2876.19	6198.06	4323.96	4970.26	26316.1
	2519.25	4438.79	6347.47	3479.49	3418.3	8376.86
	2518.31	4263.92	10464	3144.12	14998	23430.3
	2515.41	3170.24	5261.22	3122.65	2914.78	7497.83
	2494.93	6540.84	18325.9	2835.86	2467.79	5983.85
	2446.82	6508.97	4937.53	2822.32	6834.58	5470.55
	2183.7	3053.58	4653.85	2682.44	6097.43	9935.72
	1909.38	4579.39	7303.51	2391.13	6062.54	18955.1
	1766.25	2772.08	5812.99	2374.14	5709.21	2731.23
	1677.73	6140.93	14194.4	2249.13	15896.6	8979.17
	1450.9	1220.18	6186.53	2106.81	3011.46	5086.09
	1345.87	1402.72	3220.15	2084.09	2566.58	4304.65
	1301.68	1191.78	4804.11	2015.92	18567.2	5214.13
	1297.23	1197.78	2864.09	2009.39	1918.68	6815.31
	1291.34	2917.78	3243.06	1938.51	10757.2	8498.71
	1291.17	15919.9	9019.4	1836.59	6261.64	5127.12
	1288.61	3476.97	4436.24	1831.18	7092.39	3589.26
	1278.04	2193.58	2756.18	1800.2	13667.3	1890.51
	1174.34	1142.32	2586.93	1795.18	1328.45	818.156
	1111.55	1319.45	4322.78	1504.63	17064.6	3385.8
	1049.14	1391.09	7532.18	1409	2567.71	9043.17
	1029.5	1439.21	2948.3	1380.15	1560.32	3359.94
	822.316	821.505	4247.08	1354.39	4903.96	4979.55
	804.058	997.356	2614.39	1343.73	3356.47	1418.51
	792.322	4277.34	2289.65	1343.24	1478.11	4277.99
	789.19	1763.89	5053.95	1297.42	1276.74	3075.15
	786.807	908.641	1695.99	1227.13	1389.42	3220.11
	768.304	3269.41	5324.63	1156.1	2771.54	4064.26
	593.803	5111.28	1867.45	930.214	2424.45	4982.19
	351.641	381.512	2204.78	893.662	3350.9	2486.72
	223.514	343.791	1506.32	875.405	3896.11	1424.93
	209.763	174.975	422.734	846.553	26305.5	13673.5
	190.433	226.773	484.455	806.876	990.401	3351.32
	174.293	224.135	425.806	774.412	3176.32	5716.96
	164.026	930.98	3986.53	772.238	5759.08	6064.01
	161.063	16793.3	12123.5	708.339	6378.33	2626.24
	153.527	458.93	1945.24	703.883	899.301	2028.77
	116.451	4627.78	915.414	669.891	857.52	1391.49
	113.603	2745.12	579.234	584.784	1857.61	8758.26
	79.2696	1184.73	1704.06	547.907	4462.43	23337.6
	53.1951	14241.6	39065	478.389	1792.36	1249.13
	47.4652	302.141	446.893	462.793	1734.64	2273.92
	30.1088	4656.6	197.277	461.498	645.369	1312.69
	27.4365	75.3415	318.554	454.397	793.987	2069.25
	22.5748	32.2326	326.074	447.001	4949.16	1781.46
	20.8792	22.6182	94.5673	409.786	303.122	169.8
	20.6981	3946.38	8250.26	391.821	5995.32	3254.14
	14.1046	5939.15	19605.6	391.821	2013.76	937.432
	9.82715	27.0922	91.8362	372.066	16504.8	4640.12
	9.25707	85.2712	143.944	362.293	330.796	894.833
	7.95049	7.09345	124.121	323.411	352.067	1016.36
	6.14577	13.1586	294.03	283.2	293.332	1004.83
	5.39951	3.07499	2178.98	196.519	1294.26	1007.61
	3.59967	11.4264	149.53	79.4658	139.039	412.755
	3.18812	6.3846	140.155	44.3513	781.119	286.336
	2.21138	12.3699	2742.79	32.3202	50.9121	135.569
	0	1.10321	277.249	28.2991	36.9183	112.367
	0	0.788713	109.058	2989.68	3749.96	8278
D	Underlying data for Fig 5C
		Indirect- noloop			Indirect-loop
	0h	1h	4h	0h	1h	4h
	0	6.4595	371.102	3952.91	5096.52	9048.64
	1.46512	3219.86	3846.46	1011.96	1939.18	2252.36
	10.8344	6431.53	19516.5	953.868	587.868	2019.46
	0	2.60077	159.767	3264.9	3855.83	7651.24
	0	3.22975	125.21	455.49	785.033	1655.19
	0	1.81205	96.6262	1416.14	3263.8	5600.48
	5.32268	385.802	2224.89	1279.79	1363.07	3271.3
	6.9498	927.077	2742.77	756.976	1063.48	99.8144
	9.20764	9.1451	662.551	12762.5	13354.4	27814.5
	3.03447	5.51603	180.926	10487	14009	21934.3
	192.923	5456.82	7275.21	218.526	109.557	792.617
	1.38829	10.7176	51.2574	1138.97	1664.59	2540.62
	26.9985	223.944	678.298	933.889	1078.81	2277.63
	9.74544	219.043	101.849	950.011	2563.4	1888.91
	4.27322	5.60298	77.5501	7967.93	32049.9	52096.5
	10.338	15.6046	159.979	567.639	1338.84	1199.05
	840.803	4361.49	11772.8	2992.98	4117.47	6822.59
	23.7326	17.5764	322.819	6.96886	13.3183	559.165
	139.636	167.847	1670.91	6921.56	8498.9	15144.1
	130.466	475.481	1435.92	1094.08	1689.28	4329.18
	16.37	13.4702	116.717	408.7	491.725	825.175
	2.46172	5.07928	16.3734	623.603	749.148	1444.28
	429.955	462.765	2692.76	13.5756	776.766	549.497
	6.2226	12.8491	35.5442	1094.27	1196.04	2223.82
	59.2746	18.4401	321.668
	1463.53	2432.7	5516.07
	2049.12	2276.32	7299.12
	941.431	1129.41	3334.31
	1695.26	2881.23	5343.19
	551.737	653.396	1710.8
	191.427	227.381	586.072
	48.62	62.2706	143.365
	528.516	710.874	1531.89
	371.144	347.022	1066.73
	1878.47	1673.18	5346.76
	717.968	997.086	2035.55
	893.211	1148.38	2415.59
	2107.37	3190.96	5459.7
	477.947	634.604	1180.75
	3344.62	3580.41	7760.1
	1077.19	1139.57	2494.22
	2596.16	2288.51	5919.85
	828.104	1178.98	1840.35
	1688.09	1495.84	3666.84
	482.192	355.286	1046.07
	3517.71	4260.24	7187.73
	1120.66	1220.16	2274.66
	2669.58	3447.74	5383.72
	2443.88	3265.68	4891.84
	4667.6	4712.51	2081.21
	1102.6	479.899	1585.1
	239.466	213.033	49.5128
	18.5674	439.288	3774.76
	104.088	5192.53	3494.65
E	Underlying data for S1B Fig
	si_6_cluster	si_random
	0.833293	-0.27656
	0.838188	0.087938
	-0.864075	-0.205404
	-0.122094	-0.290011
	-0.844892	-0.00418389
	0.569916	-0.0691967
	-0.0179778	-0.040193
	-0.483586	-0.0165786
	0.838142	-0.275792
	-0.646641	-0.0486368
	0.806966	-0.124546
	0.686431	-0.079612
	0.814594	-0.268176
	0.800516	-0.0963224
	-0.525952	-0.0132472
	0.797835	-0.0957341
	0.481578	-0.0630702
	0.832216	-0.106344
	0.730177	-0.084737
	0.647252	-0.137633
	0.793481	-0.126107
	0.649358	-0.0758982
	0.795729	-0.159184
	0.180864	-0.25471
	0.715488	-0.360717
	0.754494	-0.0880972
	0.820145	-0.276524
	0.812391	-0.0992209
	-0.750534	0.0140341
	0.750518	-0.087515
	0.672168	-0.270473
	0.838162	-0.113331
	0.563876	-0.0687402
	0.32106	-0.258536
	0.828917	-0.104739
	-0.24891	-0.0306077
	0.200355	-0.255219
	0.69099	0.103137
	0.809506	0.0738151
	-0.138546	-0.0355517
	0.392185	-0.260644
	0.300998	-0.0531288
	0.160026	-0.296216
	0.723794	-0.272625
	0.245561	-0.0505477
	0.739382	-0.0859556
	0.32329	-0.054219
	0.836931	-0.115486
	-0.558537	-0.0104329
	0.71379	0.0576204
	-0.507206	-0.0652251
	0.714892	-0.272246
	0.836869	-0.10973
	0.357004	-0.0559313
	0.811212	-0.276267
	0.838037	-0.11378
	0.560752	-0.266218
	-0.240352	-0.0310198
	0.350636	-0.0556017
	-0.324632	-0.0267099
	0.836684	-0.276281
	-0.225901	-0.0317037
	-0.856133	-0.0302538
	0.837022	-0.276221
	-0.816632	-0.000974486
	0.837139	-0.110046
	0.280676	-0.299033
	0.793267	-0.0947751
	0.837294	-0.110245
	0.837353	-0.311937
	0.837399	0.0860667
	0.837525	-0.175044
	0.837587	-0.110673
	0.835916	-0.108805
	0.837708	-0.110877
	-0.801311	0.0254287
	0.539421	-0.305903
	0.837857	0.0868623
	-0.707823	0.00685381
	0.837874	-0.111201
	0.837881	-0.275969
	0.394125	-0.0579142
	0.837969	-0.11142
	0.837983	-0.111456
	0.837995	-0.111488
	0.838008	-0.111521
	0.685138	-0.271003
	0.838025	-0.111568
	0.838033	-0.275884
	-0.274886	-0.0293233
	-0.790349	-0.0192118
	-0.744985	-0.218688
	0.672928	-0.0782041
	0.831489	-0.118829
	0.838093	0.0874947
	0.838096	-0.111794
	0.838097	-0.399705
	0.667444	-0.270282
	0.838115	-0.111861
	0.838142	-0.111971
	0.838179	-0.112154
	0.838179	-0.112158
	0.838183	-0.311243
	0.838189	-0.311229
	0.838205	-0.11234
	0.161353	-0.254208
	0.838211	-0.112392
	0.760812	-0.27422
	0.544969	-0.0673508
	0.400159	-0.058247
	0.828276	-0.120028
	-0.252745	-0.0304213
	0.317206	-0.258426
	0.713267	-0.0826387
	0.826153	-0.271211
	0.827235	-0.271507
	0.571671	-0.306852
	0.671871	-0.0780967
	0.37305	-0.115922
	-0.834316	-0.00752655
	-0.450201	-0.018984
	-0.448224	-0.0191211
	0.8245	-0.121156
	0.824488	-0.399978
	0.760309	-0.396282
	-0.575832	-0.226492
	0.63872	-0.26914
	0.244972	-0.0505212
	0.823452	-0.102598
	0.814347	-0.268112
	0.805399	-0.124761
	0.822556	-0.102287
	0.825725	-0.276623
	-0.0791466	-0.0379239
	0.835412	-0.276431
	-0.545966	-0.0612098
	-0.400883	-0.00447253
	0.803151	-0.0969214
	0.571467	-0.069315
	0.800974	-0.275898
	0.814654	-0.12332
	0.746716	0.0620073
	-0.85852	0.00150937
	-0.0525615	-0.0389303
	0.672659	-0.0781766
	0.796552	-0.275726
	0.639173	-0.269158
	0.091613	-0.044179
	-0.21063	-0.244542
	-0.823612	0.024011
	-0.69212	-0.219833
	0.77139	-0.127612
	0.38438	-0.301638
	-0.118777	-0.0916988
	0.814579	-0.0998224
	0.802811	-0.265152
	0.837417	-0.110416
	0.832832	-0.106687
	0.836582	-0.274444
	0.816698	-0.100431
	0.824091	-0.394475
	0.830217	-0.119338
	-0.763033	-0.218104
	0.741718	-0.248708
	0.683674	-0.126621
	0.676457	-0.0785654
	0.782518	-0.27515
	0.539334	-0.0669477
	0.807666	-0.276145
	0.832974	-0.106769
	0.834453	-0.276502
	0.832243	-0.106359
	0.828769	-0.400129
	0.830243	-0.105345
	0.82673	-0.120519
	0.345457	0.0295069
	-0.465247	-0.0179218
	-0.702202	-0.219663
	0.838198	-0.399385
	0.820412	-0.269684
	0.696427	-0.127263
	0.308031	-0.0534693
	-0.764548	0.0167824
	-0.721024	0.00891198
	0.812367	-0.276305
	0.815291	-0.276395
	0.713653	-0.127898
	0.818549	-0.276485
	-0.559967	-0.0596518
	0.810847	-0.0988114
	0.801774	0.101304
	-0.598597	-0.224639
	0.464345	-0.121983
	0.831669	-0.106053
	-0.391109	-0.237563
	0.64828	-0.137741
	0.790578	-0.126369
	0.437321	0.0346761
	0.0185105	-0.0414841
	-0.247448	-0.0306784
	0.76563	-0.18921
	0.837376	-0.276141
	0.837904	-0.111267
	0.722081	-0.18742
	0.835293	-0.116838
	0.750814	-0.372679
	0.80625	-0.124646
	0.825588	-0.10338
	-0.202809	-0.0327671
	-0.671977	0.00182183
	0.818155	-0.122645
	0.834825	-0.107954
	-0.509644	-0.231142
	0.836308	-0.109158
	0.822246	-0.270166
	0.783535	-0.0928841
	0.830555	-0.105494
	-0.528083	-0.0130704
	0.799572	-0.0961129
	0.821889	-0.121818
	0.249269	-0.050715
	0.67904	-0.270753
	0.837913	-0.310349
	0.737666	-0.0857239
	0.800261	-0.275871
	0.829281	-0.119682
	0.781788	-0.275119
	0.836457	-0.1093
	0.810473	-0.098714
	-0.458669	-0.0183905
	0.359376	-0.0560549
	0.832942	-0.273161
	0.000656879	-0.0408528
	0.817665	-0.100719
	-0.0151689	-0.0402933
	0.813949	-0.123446
	0.14993	-0.253916
	0.0728934	-0.252009
	0.832332	-0.106407
	0.797862	-0.0957399
	0.777592	-0.258576
	0.647941	-0.137705
	0.414174	-0.118551
	-0.342871	-0.23969
	0.768875	-0.25624
	0.780254	-0.0922858
	0.765599	-0.255352
	0.355499	-0.0558532
	0.677239	-0.0786461
	0.386612	-0.260475
	0.470441	-0.0623702
	0.576962	-0.266805
	0.838123	-0.113499
	0.825866	-0.103486
	0.382531	-0.378143
	0.822717	0.0777982
	0.818555	-0.100989
	0.828004	-0.120117
	0.707845	-0.311034
	0.759357	-0.128041
	0.617974	-0.308248
	0.385572	-0.260443
	0.672321	0.102036
	0.838168	-0.275417
	0.298224	-0.0529953
	0.780983	-0.0924172
	0.817864	-0.276467
	0.833247	-0.171372
	0.738749	-0.311972
	0.792902	-0.126161
	0.457282	-0.0615608
	0.706639	-0.0818596
	0.805219	-0.124785
	0.433181	-0.261919
	0.636539	-0.0747148
	0.734705	-0.0853291
	0.755336	-0.0882224
	0.659083	-0.0768279
	0.838222	-0.112544
	0.693418	-0.310587
	0.831089	-0.118995
	0.838074	-0.178083
	0.828783	-0.10468
	0.381667	-0.0572366
	0.820167	-0.122215
	0.831628	-0.11877
	0.829984	-0.105223
	0.810932	-0.0988337
	0.798883	-0.275818
	0.834254	-0.117482
	0.820183	-0.122212
	0.829937	-0.169603
	0.5574	-0.0682577
	0.777394	-0.127305
	0.837323	-0.31195
	0.780799	-0.156062
	0.826264	-0.31334
	0.782325	-0.0926614
	0.837095	-0.109992
	0.673923	-0.126038
	0.689349	-0.0799256
	0.321346	-0.0541226
	0.796443	-0.0954364
	0.38431	-0.0573793
	0.744428	-0.273511
	0.743112	-0.0864669
	0.509291	-0.106788
	0.50707	-0.125138
	0.713979	-0.0827238
	0.829751	-0.105115
	0.685798	-0.141944
	0.838224	-0.112597
	0.799016	-0.275823
	0.619484	-0.0732079
	0.75803	-0.128074
	0.77542	-0.397191
	0.822551	-0.166583
	0.83695	-0.109821
	0.62922	-0.26877
	0.820348	-0.276529
	0.622832	-0.073498
	0.738575	-0.0858463
	0.833722	-0.117775
	0.815765	-0.10016
	0.72358	-0.0838983
	0.737092	-0.39491
	0.469027	-0.263073
	0.808563	-0.098226
	0.581558	-0.070095
	0.831342	-0.105884
	0.805606	-0.124734
	0.836071	-0.274235
	0.824702	-0.103049
	0.289862	-0.299257
	0.837091	-0.276207
	0.787144	-0.126651
	0.760485	-0.396293
	0.651843	-0.076133
	0.82042	-0.101576
	0.739603	-0.0859856
	0.834194	-0.171974
	0.81655	-0.100388
	0.815685	-0.186599
	0.838141	0.0876862
	0.490965	-0.0636713
	0.749006	-0.0872973
	0.631897	-0.0742974
	0.822193	-0.270152
	0.834589	0.0833931
	0.695286	-0.0805746
	0.768777	-0.274564
	0.8212	-0.101831
	0.516831	0.0398299
	0.821883	-0.12182
	0.787683	-0.126609
	0.459254	-0.0616809
	0.814995	-0.186699
	0.579707	-0.0699505
	0.725229	-0.0841053
	0.805217	-0.0974067
	0.556181	-0.0681677
	0.65393	-0.26974
	0.731309	-0.128243
	0.8378	-0.276005
	0.816742	-0.164657
	0.773407	-0.274763
	0.838213	-0.112411
	0.299728	-0.0530676
	-0.169354	-0.0891456
	0.816512	-0.122972
	0.801932	-0.160632
	0.527459	-0.0661135
	0.658373	-0.223123
	0.678725	-0.126334
	0.189812	-0.0481181
	0.832068	-0.118578
	0.822904	-0.102406
	0.77179	-0.396972
	0.837304	-0.110258
	0.834365	-0.276507
	0.830107	-0.105281
	0.824325	-0.276605
	0.763944	0.0646493
	-0.073658	-0.248489
	0.295851	-0.0528815
	0.823159	-0.102495
	0.651208	-0.0760728
	0.725525	0.0591014
	0.827453	-0.104117
	0.514165	-0.0652036
	0.836293	-0.109143
	0.713949	-0.0827203
	0.829116	-0.104827
	0.828447	-0.11997
	0.82436	-0.167248
	0.718104	-0.083222
	0.813807	-0.0996073
	0.83689	-0.109753
	0.511381	-0.0650161
	-0.148493	-0.0351364
	0.33784	-0.0549482
	0.835956	-0.10884
	0.0895759	-0.252414
	0.538	-0.127579
	0.784084	-0.092986
	0.785086	-0.0931733
	0.275572	-0.0519229
	0.631669	-0.074277
	0.796623	-0.125797
	0.76662	-0.0899698
	0.810864	-0.0988158
	0.00867981	-0.0411352
	-0.0551759	-0.248959
	0.838093	-0.111783
	0.832921	-0.118182
	0.556454	-0.0681879
	0.83411	-0.273536
	0.762662	-0.0893414
	0.821954	-0.121803
	0.705836	-0.238145
	0.727989	-0.274822
	0.830986	-0.276621
	0.429842	-0.261814
	0.263473	-0.256916
	0.832178	-0.106323
	0.832178	-0.170754
	0.837454	-0.274859
	0.708988	-0.127754
	0.766106	-0.0898871
	0.752206	-0.128191
	0.825227	-0.276617
	0.752224	-0.087763
	0.837921	-0.11407
	0.0992715	-0.0444723
	0.797313	-0.18845
	0.27622	-0.0519532
	0.830803	-0.105615
	0.838223	-0.112834
	0.689661	-0.0799593
	0.714459	-0.0827813
	0.828254	-0.313246
	0.803483	-0.125011
	0.774394	-0.127467
	0.837833	-0.275991
	0.375115	-0.260127
	0.818132	0.076276
	0.440632	-0.262156
	0.838226	-0.112718
	0.3691	-0.0565657
	0.83656	-0.2763
	0.838226	-0.112658
	0.71849	-0.187163
	0.830552	-0.276627
	0.831185	0.0813561
	0.739685	-0.0859967
	0.836351	-0.109198
	0.781168	-0.275093
	0.30434	-0.0532902
	0.74946	-0.0873624
	0.513312	-0.065146
	0.559137	-0.26616
	0.834137	-0.397502
	0.83526	-0.11686
	0.116803	-0.0451521
	0.774854	-0.127443
	0.791778	-0.0944731
	0.823701	-0.276596
	0.629385	-0.0740738
	0.838188	0.0889427
	0.837885	-0.111224
	0.828019	-0.104352
	0.838184	0.0889682
	0.799917	-0.125439
	0.835763	-0.108675
	0.675037	-0.140686
	0.837974	-0.113946
	0.56129	-0.0685467
	0.830509	-0.27243
	0.418321	-0.261452
	0.755145	-0.273975
	0.821672	-0.276558
	0.664285	-0.225056
	0.670083	-0.140122
	0.650011	-0.0759597
	0.795245	-0.0951842
	0.785463	-0.275273
	0.765889	-0.127837
	0.808271	-0.124359
	0.837182	-0.1101
	0.831877	-0.106162
	0.832484	-0.276588
	0.80678	-0.097784
	0.556659	-0.113878
	0.745851	-0.0868493
	0.615044	-0.268226
	0.464834	-0.099252
	0.823779	-0.276597
	0.834706	-0.107869
	0.798775	-0.188353
	0.685587	-0.184174
	0.560153	-0.114358
	0.4911	-0.06368
	0.826318	-0.395114
	0.458952	0.0360065
	0.834867	-0.312604
	0.810508	-0.0987231
	0.725671	-0.128169
	0.726448	-0.147182
	0.636432	-0.26905
	0.730454	-0.0847728
	0.760575	-0.0890169
	0.838135	-0.111943
	0.315532	-0.0538359
	0.588596	-0.0706502
	0.836852	-0.274562
	0.754107	0.0631052
	0.829719	-0.1051
	0.766406	-0.0899353
	0.634046	-0.1229
	0.280433	-0.257386
	0.575603	-0.0696324
	0.597172	-0.313257
	0.78905	-0.0939326
	0.303386	-0.053244
	0.730094	-0.0847263
	0.837437	-0.110445
	0.823438	-0.121435
	0.756888	-0.374631
	0.790173	-0.0941532
	0.765641	-0.377392
	0.769642	-0.0904619
	0.775284	-0.12742
	0.809225	-0.0983932
	0.805206	-0.161444
	0.73255	-0.0850456
	0.502938	-0.0644536
	0.589337	-0.118113
	0.489123	-0.0635525
	0.545094	-0.208315
	0.837832	-0.111112
	0.743282	-0.0864904
	0.838137	-0.113445
	0.7089	-0.0821228
	0.643948	-0.0753931
	0.81388	-0.123458
	0.837326	-0.110289
	0.568109	-0.165976
	0.793922	-0.0949095
	0.641609	-0.0751774
	0.770739	-0.127641
	0.611584	-0.0725338
	0.8382	-0.113104
	0.811367	-0.16308
	0.809033	-0.187448
	0.750984	-0.0875824
	0.818484	-0.3997
	0.822463	0.0976646
	0.820793	-0.122074
	0.770873	-0.312867
	0.829734	-0.400154
	0.802662	-0.275963
	0.814927	-0.12327
	0.830699	-0.105564
	0.769503	-0.090439
	0.518943	-0.264748
	0.637805	-0.123244
	0.409964	-0.0587944
	0.49484	-0.104425
	0.689792	-0.0799735
	0.81451	-0.0998031
	0.834904	-0.10801
	0.837834	-0.275095
	0.680046	-0.230126
	0.826578	-0.103764
	0.748117	-0.273671
	0.82851	-0.168945
	0.722113	-0.311472
	0.545107	-0.0673608
	0.742381	-0.312079
	0.811262	-0.123899
	0.777207	-0.0917456
	0.747859	-0.0871333
	0.681034	-0.141382
	0.817952	-0.100805
	0.835605	-0.11662
	0.645069	-0.0754971
	0.6218	-0.210795
	0.443901	-0.0607564
	0.829675	-0.11954
	0.836879	-0.276248
	0.535458	-0.0666731
	0.73736	-0.273206
	0.598039	-0.0714106
	0.761868	-0.254334
	0.777938	-0.091874
	0.539538	-0.127704
	0.821435	-0.269953
	0.755579	-0.273994
	0.59147	-0.0708797
	0.542011	-0.0671386
	0.236474	0.0305127
	-0.797338	-0.0795614
	0.441634	-0.0637802
	0.487094	-0.0788481
	-0.22071	-0.080029
	-0.0687149	-0.0754415
	0.598686	-0.100412
	-0.933292	-0.0793612
	0.803017	-0.0788442
	0.79549	-0.0787716
	0.438706	0.0303857
	-0.365897	-0.078561
	-0.807193	-0.0634332
	-0.349159	-0.0785245
	0.711838	-0.0778189
	0.7697	-0.0592795
	0.842191	-0.0796293
	0.343817	-0.0835466
	-0.526745	-0.0789251
	0.774882	-0.0772208
	0.797837	-0.0787937
	0.249922	-0.0652247
	0.845191	-0.0794931
	-0.114073	-0.078038
	-0.451135	-0.0787508
	-0.282838	-0.0747922
	-0.944002	0.0255888
	0.325718	-0.0764959
	-0.747459	-0.0794526
	-0.934684	-0.0756584
	0.56607	-0.075539
	-0.628139	0.0301144
	0.17802	-0.0760624
	0.68131	-0.0779622
	-0.0347987	-0.0778831
	0.307345	-0.0644475
	0.558812	-0.0624088
	0.723825	-0.0719612
	0.749076	-0.0783941
	0.730436	-0.0738561
	0.370495	-0.0643945
	0.551399	-0.0625155
	0.706421	-0.0666486
	0.730659	-0.0702242
	0.73	-0.0559132
	0.128391	-0.0672069
	0.833449	-0.0792124
	0.71967	-0.0680808
	0.84439	-0.0744423
	0.374943	-0.0684432
	0.24074	-0.0772353
	0.729932	-0.132898
	0.690063	-0.0735875
	0.84006	-0.0793321
	0.800089	-0.0768534
	0.297578	-0.0680205
	0.726101	-0.0690007
	0.673151	-0.0585687
	0.526563	-0.0789783
	0.820753	-0.0796263
	0.569091	-0.0697229
	0.84545	-0.0795299
	0.528721	-0.0890412
	0.370313	-0.0643755
	0.656364	-0.062368
	0.655992	-0.0459606
	0.516071	-0.0343278
	0.529572	-0.0758504
	0.712129	-0.0672254
	0.683029	-0.0645546
	0.67484	-0.119361
	0.669067	-0.0470826
	-0.85658	-0.174641
	-0.553455	-0.0258731
	0.361161	-0.206477
	-0.0122896	-0.0189379
	0.728936	-0.00996939
	-0.761867	-0.0302686
	0.865079	0.0115895
	0.795697	-0.190057
	0.825316	-0.193654
	0.684765	-0.0469785
	0.728798	0.0104809
	0.858644	-0.0289666
	0.859906	-0.268552
	-0.892548	0.0250575
	0.648326	-0.123385
	-0.421521	-0.168528
	-0.750677	-0.180683
	-0.773664	-0.0305928
	0.642151	-0.227806
	-0.683146	-0.0283705
	0.601395	-0.00841458
	-0.392214	-0.0233852
	0.0952437	-0.0178105
	-0.224376	-0.162726
	0.850956	-0.0315285
	0.773656	0.0190273
	0.094442	-0.0178195
	0.847624	-0.211017
	0.620887	-0.003998
	-0.740895	-0.029722
	0.824845	0.0236764
	0.611205	-0.0080945
	0.736716	-0.21887
	-0.521146	0.0123623
	0.750422	-0.00199133
	-0.545589	-0.193424
	0.694656	0.00520229
	-0.282448	-0.0219399
	0.825489	0.0235836
	0.827975	-0.194009
	-0.444218	-0.157065
	0.82577	-0.259541
	0.755895	-0.218298
	0.77533	-0.00040908
	-0.550181	-0.0111779
	0.853952	0.00689388
	0.240294	0.00289053
	0.865588	0.0086154
	0.554544	-0.227886
	0.81119	0.0254398
	0.539702	-0.273386
	0.688407	0.00431935
	0.673021	-0.220081
	0.808102	-0.0385863
	0.808142	-0.21572
	0.537047	-0.0120594
	0.602915	-0.00590038
	0.545762	-0.0113078
	0.00961552	-0.150119
	0.74948	0.0141412
	0.726111	0.0100339
	0.0435627	-0.167568
	0.838651	0.00505043
	-0.259423	-0.0216562
	0.0854013	-0.0179206
	0.784536	-0.233499
	0.529942	-0.0104782
	0.510447	-0.230889
	0.581124	-0.225857
	0.693424	0.00502649
	0.435095	-0.0197695
	0.774612	-0.217589
	0.861152	0.0148412
	0.776741	-0.217497
	0.753001	0.0148077
	-0.0164727	-0.041184
	0.590814	-0.22507
	0.807659	-0.191439
	0.712675	-0.0456327
	0.833833	-0.0351177
	-0.2219	-0.0492761
	0.865502	-0.0237234
	0.743143	-0.239694
	0.619925	-0.00410269
	0.676386	-0.0292249
	-0.00942038	-0.292836
	0.82044	-0.193019
	-0.0096954	-0.0409434
	0.857987	0.00743638
	0.865604	0.0104007
	0.366709	-0.238486
	0.857984	0.0163207
	0.815386	-0.215156
	0.804579	0.0261821
	0.86569	0.00916007
	-0.304504	-0.257935
	0.373115	-0.0567787
	0.86148	-0.0933582
	0.708033	0.00717323
	0.694653	0.00520199
	0.572912	-0.00928974
	0.841454	0.0208721
	0.761522	0.0164805
	0.606183	-0.00556259
	0.830965	0.00422853
	0.75238	-0.0433085
	0.464969	-0.0176923
	0.637824	-0.00209822
	0.863947	0.0129123
	0.858054	0.0162922
	0.863665	-0.282324
	0.862081	-0.206177
	0.30711	-0.240955
	0.63595	-0.221001
	0.311942	-0.203693
	-0.227828	-0.0316134
	0.319662	-0.24046
	0.564412	-0.222482
	0.795375	0.024196
	0.353031	-0.28268
	0.714132	0.00811132
	0.418578	-0.0208637
	0.857473	0.016524
	0.390872	-0.0226201
	0.313117	-0.0270942
	0.480647	-0.0165468
	0.650778	-0.00668978
	0.280547	-0.0287982
	0.0298202	-0.0185149
	0.862352	0.0141286
	0.500134	-0.0150648
	0.708179	0.00719538
	0.562138	-0.0590792
	0.274498	-0.029105
	0.0867432	-0.0373997
	0.83036	0.0041663
	0.862859	0.0137852
	0.748047	0.0138739
	0.821825	0.00332357
	0.412832	-0.236339
	0.0404185	-0.0391503
	0.865572	0.00855761
	0.399025	-0.0133864
	0.445569	-0.0190562
	0.77006	-0.0420538
	0.865694	0.00988694
	0.187349	-0.0332256
	0.388739	-0.0135802
	0.685806	-0.2199
	0.70194	0.00626136
	0.830893	0.0227626
	0.396014	-0.0223012
	0.0595462	-0.0384393
	0.525916	-0.338751
	0.610492	-0.180481
	0.755837	-0.0114838
	0.722792	0.00949005
	0.2331	-0.0311289
	0.837599	0.0216152
	0.601026	-0.00609406
	-0.212622	-0.0488718
	0.839778	-0.212413
	0.719062	-0.184429
	0.190651	-0.0330788
	0.843316	-0.0665629
	0.364534	-0.238582
	0.740488	0.0124992
	0.528693	-0.0127641
	0.695824	0.00536994
	0.644237	-0.00134918
	0.781657	-0.107762
	0.272412	-0.0292101
	0.759705	0.0161164
	0.796456	0.00113635
	0.85951	0.00764843
	0.541396	-0.0151043
	0.501916	-0.231426
	0.856658	0.0168338
	0.81601	0.024857
	0.645638	-0.220396
	-0.0353343	-0.0418613
	0.633345	-0.0026114
	0.711442	0.00769434
	0.865703	0.00978464
	0.205742	-0.0869068
	0.865707	-0.0227313
	0.760095	-0.0014036
	0.335167	-0.239832
	0.613852	-0.0526665
	0.0542764	-0.0944381
	0.331721	-0.113426
	0.769122	0.0180511
	0.67103	-0.00728462
	0.665584	0.00127419
	-0.214461	-0.0489517
	0.679774	0.00313574
	0.554912	-0.0104997
	0.808945	0.0256988
	0.140714	-0.0352292
	0.313838	-0.240691
	0.649393	-0.000734154
	0.414567	-0.236254
	0.0907561	-0.362095
	0.845993	-0.032762
	0.70815	0.00719095
	0.862253	-0.284776
	0.865704	0.00977523
	0.693587	0.00504964
	-0.315225	-0.11221
	0.851053	-0.0195653
	0.275068	-0.0290762
	0.935736	-0.0642648
	-0.27147	-0.0801007
	0.938182	-0.0634694
	0.909365	-0.0672477
	-0.724069	-0.0720287
	0.902171	-0.0807846
	0.739258	-0.0716728
	0.90591	-0.0561482
	-0.0838317	0.0197338
	0.916632	-0.0667272
	0.921103	-0.0815038
	0.934189	-0.0646165
	0.936047	-0.0594156
	0.933719	-0.064711
	0.938626	-0.0814618
	0.934067	-0.0646414
	0.923181	-0.066144
	0.703125	-0.0790059
	0.922043	-0.0662558
	-0.222514	-0.0534862
	0.579356	-0.0572586
	0.731309	-0.0465653
	0.892391	-0.0681705
	0.761091	-0.0810623
	0.888343	-0.068351
	0.906718	-0.080835
	0.644118	0.0235953
	0.823498	-0.0790724
	0.871348	-0.107597
	0.930976	-0.0651857
	0.929218	-0.033132
	0.617583	-0.0158137
	0.675131	-0.0998587
	0.728155	-0.0718116
	0.341085	-0.05269
	0.571354	-0.0774102
	0.937743	-0.0601862
	0.656557	-0.0438452
	0.581505	-0.0731624
	0.656618	-0.0725613
	0.915799	-0.0667925
	-0.00234387	-0.0754948
	0.888652	-0.0683376
	0.938911	-0.0359427
	0.707973	-0.0778472
	0.801336	-0.0496197
	0.883982	-0.0544268
	0.43568	-0.0740175
	0.807603	-0.0798589
	-0.596274	-0.0414611
	-0.48685	-0.0384862
	-0.792054	-0.0488076
	-0.288135	-0.0809247
	-0.510952	-0.0390045
	0.72108	-0.101733
	-0.573434	-0.0407728
	-0.585152	-0.0780644
	0.772705	-0.176153
	0.806989	-0.0371748
	0.828555	-0.0324225
	0.161677	-0.0385445
	0.819215	-0.0370137
	0.257349	-0.0385192
	-0.735191	-0.0463202
	-0.110301	-0.0833614
	-0.589206	-0.0209301
	-0.449466	-0.038504
	0.836824	-0.132805
	0.844637	-0.0330322
	0.850294	-0.0364056
	-0.0282344	-0.0385655
	0.736412	-0.0377453
	0.87734	-0.0954175
	0.602801	-0.0381981
	0.86573	0.0211097
	0.867968	-0.0357782
	-0.229393	-0.0817784
	0.247754	-0.0385224
	0.702056	-0.0289029
	0.78871	-0.0311293
	0.87809	-0.0346287
	0.44152	-0.0242277
	0.430214	-0.0240627
	0.627845	-0.149612
	0.870202	-0.118927
	0.265622	-0.0218793
	0.538377	-0.153511
	0.466887	-0.156054
	0.342147	-0.089694
	0.546539	-0.038297
	0.802725	-0.0372246
	0.36493	-0.159081
	0.878337	0.0217989
	0.865606	-0.0339573
	0.441737	-0.197212
	0.708056	-0.0290399
	0.874581	-0.0933829
	0.855618	-0.0362517
	0.853696	-0.0334094
	0.626637	-0.0972892
	0.814063	-0.0319224
	0.356879	-0.173172
	0.855725	-0.0362484
	0.377002	-0.0233145
	0.343114	-0.0228605
	0.424351	-0.15739
	0.395383	-0.0235679
	0.856006	-0.0335104
	0.827442	-0.0323826
	0.857684	-0.0361855
	0.725536	-0.037802
	-0.0327577	-0.190174
	0.662013	-0.0280356
	0.321727	-0.0225821
	0.809501	-0.0317728
	0.698805	-0.0288294
	0.682202	-0.0284631
	-0.223506	-0.0163914
	0.523764	-0.0383289
	0.18516	-0.0209328
	0.85213	-0.0363551
	0.854831	-0.0334588
	0.75033	-0.0300697
	0.5624	-0.0382723
	0.232093	-0.155615
	-0.288864	-0.143237
	0.317835	-0.0225321
	-0.448993	-0.000565087
	0.878682	-0.0346642
	0.698721	-0.100509
	0.878506	-0.100666
	0.718063	-0.0606118
	0.675192	0.0227628
	0.124206	-0.0202579
	0.451881	-0.0243809
	0.880418	0.0219279
F	Underlying data for S2B Fig
	Basal-decease				Basal-increase
All	2X	5X		All	2X	5X
0	0	0		20.4659	20.4659	20.4659
0	0	0		19.4807	19.4807	19.4807
0.00397367	0.00397367	0.00397367		15.653	15.653	15.653
0.0101603	0.0101603	0.0101603		13.3834	13.3834	13.3834
0.0142099	0.0142099	0.0142099		12.763	12.763	12.763
0.0171908	0.0171908	0.0171908		11.9819	11.9819	11.9819
0.0184985	0.0184985	0.0184985		10.355	10.355	10.355
0.0208426	0.0208426	0.0208426		7.62499	7.62499	7.62499
0.0262666	0.0262666	0.0262666		7.16617	7.16617	7.16617
0.0312645	0.0312645	0.0312645		6.77171	6.77171	6.77171
0.0513706	0.0513706	0.0513706		6.35079	6.35079	6.35079
0.0526178	0.0526178	0.0526178		6.32272	6.32272	6.32272
0.0552412	0.0552412	0.0552412		6.13922	6.13922	6.13922
0.0554734	0.0554734	0.0554734		5.94715	5.94715	5.94715
0.0565643	0.0565643	0.0565643		5.66172	5.66172	5.66172
0.0619388	0.0619388	0.0619388		5.30288	5.30288	5.30288
0.0625035	0.0625035	0.0625035		5.28847	5.28847	5.28847
0.0644374	0.0644374	0.0644374		5.27945	5.27945	5.27945
0.0687509	0.0687509	0.0687509		5.243	5.243	5.243
0.0697194	0.0697194	0.0697194		5.21343	5.21343	5.21343
0.0861251	0.0861251	0.0861251		5.18184	5.18184	5.18184
0.0908173	0.0908173	0.0908173		5.1086	5.1086	5.1086
0.09474	0.09474	0.09474		5.06407	5.06407	5.06407
0.0971498	0.0971498	0.0971498		4.61215	4.61215
0.10562	0.10562	0.10562		4.60822	4.60822
0.117944	0.117944	0.117944		4.60711	4.60711
0.120051	0.120051	0.120051		4.40773	4.40773
0.125248	0.125248	0.125248		4.26261	4.26261
0.131746	0.131746	0.131746		4.14122	4.14122
0.132396	0.132396	0.132396		4.10501	4.10501
0.153281	0.153281	0.153281		4.05766	4.05766
0.16056	0.16056	0.16056		3.9663	3.9663
0.171457	0.171457	0.171457		3.89447	3.89447
0.179199	0.179199	0.179199		3.84536	3.84536
0.183879	0.183879	0.183879		3.78135	3.78135
0.186806	0.186806	0.186806		3.71718	3.71718
0.188439	0.188439	0.188439		3.70422	3.70422
0.197771	0.197771	0.197771		3.61559	3.61559
0.198497	0.198497	0.198497		3.5621	3.5621
0.210921	0.210921	0.210921		3.53044	3.53044
0.211198	0.211198			3.50202	3.50202
0.240214	0.240214			3.46434	3.46434
0.246774	0.246774			3.45038	3.45038
0.2496	0.2496			3.44444	3.44444
0.25138	0.25138			3.41006	3.41006
0.253837	0.253837			3.36864	3.36864
0.25573	0.25573			3.35645	3.35645
0.25716	0.25716			3.35385	3.35385
0.259547	0.259547			3.27133	3.27133
0.260755	0.260755			3.26193	3.26193
0.281699	0.281699			3.23028	3.23028
0.282547	0.282547			3.2034	3.2034
0.288587	0.288587			3.17132	3.17132
0.288716	0.288716			3.15833	3.15833
0.307424	0.307424			3.13558	3.13558
0.311713	0.311713			3.06155	3.06155
0.313792	0.313792			3.05573	3.05573
0.329143	0.329143			3.03731	3.03731
0.337821	0.337821			3.02309	3.02309
0.343872	0.343872			3.00597	3.00597
0.349942	0.349942			2.9741	2.9741
0.3508	0.3508			2.96683	2.96683
0.351043	0.351043			2.96557	2.96557
0.355656	0.355656			2.90236	2.90236
0.356042	0.356042			2.89983	2.89983
0.363735	0.363735			2.88926	2.88926
0.364446	0.364446			2.86492	2.86492
0.365177	0.365177			2.86024	2.86024
0.366734	0.366734			2.85371	2.85371
0.369919	0.369919			2.84189	2.84189
0.372293	0.372293			2.82438	2.82438
0.375126	0.375126			2.8021	2.8021
0.377817	0.377817			2.79367	2.79367
0.389926	0.389926			2.77551	2.77551
0.395889	0.395889			2.69611	2.69611
0.398536	0.398536			2.69027	2.69027
0.398725	0.398725			2.66885	2.66885
0.400502	0.400502			2.6661	2.6661
0.403202	0.403202			2.65235	2.65235
0.403598	0.403598			2.62762	2.62762
0.405002	0.405002			2.61724	2.61724
0.406039	0.406039			2.60174	2.60174
0.406095	0.406095			2.531	2.531
0.407127	0.407127			2.50679	2.50679
0.408575	0.408575			2.49887	2.49887
0.408787	0.408787			2.49417	2.49417
0.410694	0.410694			2.49354	2.49354
0.411358	0.411358			2.47074	2.47074
0.412065	0.412065			2.46731	2.46731
0.412598	0.412598			2.46259	2.46259
0.412625	0.412625			2.45718	2.45718
0.415125	0.415125			2.45256	2.45256
0.416156	0.416156			2.41955	2.41955
0.416269	0.416269			2.41122	2.41122
0.416545	0.416545			2.4058	2.4058
0.420994	0.420994			2.39486	2.39486
0.422973	0.422973			2.38841	2.38841
0.424841	0.424841			2.38466	2.38466
0.425551	0.425551			2.38382	2.38382
0.425756	0.425756			2.37496	2.37496
0.425805	0.425805			2.36019	2.36019
0.428812	0.428812			2.35873	2.35873
0.429312	0.429312			2.35746	2.35746
0.431335	0.431335			2.34994	2.34994
0.432478	0.432478			2.34956	2.34956
0.433443	0.433443			2.34847	2.34847
0.433958	0.433958			2.33464	2.33464
0.434518	0.434518			2.31893	2.31893
0.437646	0.437646			2.31819	2.31819
0.438642	0.438642			2.31238	2.31238
0.43923	0.43923			2.29792	2.29792
0.439552	0.439552			2.29224	2.29224
0.439881	0.439881			2.28009	2.28009
0.440145	0.440145			2.27716	2.27716
0.446028	0.446028			2.27088	2.27088
0.446768	0.446768			2.26587	2.26587
0.446794	0.446794			2.2636	2.2636
0.447816	0.447816			2.25725	2.25725
0.449205	0.449205			2.25723	2.25723
0.450084	0.450084			2.25508	2.25508
0.450965	0.450965			2.25463	2.25463
0.453451	0.453451			2.24425	2.24425
0.454688	0.454688			2.23158	2.23158
0.455295	0.455295			2.22375	2.22375
0.456497	0.456497			2.22254	2.22254
0.457697	0.457697			2.21722	2.21722
0.458377	0.458377			2.21318	2.21318
0.458617	0.458617			2.20621	2.20621
0.459068	0.459068			2.19935	2.19935
0.459991	0.459991			2.19154	2.19154
0.462784	0.462784			2.17585	2.17585
0.463062	0.463062			2.17231	2.17231
0.463901	0.463901			2.16811	2.16811
0.465804	0.465804			2.15233	2.15233
0.466353	0.466353			2.14137	2.14137
0.466542	0.466542			2.13755	2.13755
0.46664	0.46664			2.13596	2.13596
0.468189	0.468189			2.12705	2.12705
0.46825	0.46825			2.11195	2.11195
0.468515	0.468515			2.1107	2.1107
0.468696	0.468696			2.10233	2.10233
0.46888	0.46888			2.09168	2.09168
0.469464	0.469464			2.06649	2.06649
0.470179	0.470179			2.05331	2.05331
0.47205	0.47205			2.04484	2.04484
0.472779	0.472779			2.0406	2.0406
0.472961	0.472961			2.0285	2.0285
0.477428	0.477428			2.01916	2.01916
0.478307	0.478307			2.01772	2.01772
0.478987	0.478987			2.00748	2.00748
0.481295	0.481295			1.9967
0.482985	0.482985			1.99585
0.483194	0.483194			1.99505
0.483643	0.483643			1.98653
0.48723	0.48723			1.97788
0.487725	0.487725			1.97701
0.487847	0.487847			1.97478
0.488268	0.488268			1.96657
0.489281	0.489281			1.96023
0.489688	0.489688			1.94143
0.489897	0.489897			1.93382
0.489913	0.489913			1.92984
0.490184	0.490184			1.92399
0.492	0.492			1.91617
0.492536	0.492536			1.91401
0.494425	0.494425			1.90757
0.495147	0.495147			1.90751
0.49527	0.49527			1.89856
0.495868	0.495868			1.89815
0.496719	0.496719			1.89382
0.498004	0.498004			1.89007
0.498108	0.498108			1.87553
0.498495	0.498495			1.87015
0.498645	0.498645			1.86299
0.499627	0.499627			1.85927
0.499858	0.499858			1.85316
0.500196	0.500196			1.84855
0.500454	0.500454			1.84642
0.501683	0.501683			1.82866
0.503708	0.503708			1.82862
0.503975	0.503975			1.82855
0.504644	0.504644			1.82753
0.50568	0.50568			1.82566
0.507376	0.507376			1.82474
0.508677	0.508677			1.82204
0.508906	0.508906			1.81694
0.509159	0.509159			1.81442
0.510173				1.8132
0.510758				1.80975
0.511227				1.80591
0.511782				1.80589
0.511912				1.80481
0.513464				1.80462
0.513735				1.79658
0.514049				1.79516
0.514165				1.78488
0.514267				1.77918
0.51576				1.77551
0.516354				1.76905
0.517017				1.76876
0.517024				1.76738
0.517726				1.76543
0.518289				1.75848
0.518597				1.75461
0.519027				1.75416
0.519835				1.75309
0.519985				1.7505
0.520181				1.74422
0.520814				1.74084
0.521854				1.73694
0.523973				1.72782
0.526096				1.72502
0.52728				1.72369
0.528054				1.72247
0.529289				1.72171
0.529969				1.72096
0.530085				1.72058
0.531231				1.71908
0.532061				1.71881
0.532838				1.71824
0.533564				1.7165
0.535528				1.7151
0.538688				1.70986
0.538734				1.70802
0.539182				1.70797
0.543109				1.70686
0.544675				1.70506
0.5464				1.7024
0.546798				1.70198
0.547475				1.70103
0.548192				1.70016
0.548407				1.69666
0.549189				1.69481
0.549322				1.69203
0.549574				1.69187
0.549874				1.69101
0.550489				1.68503
0.550776				1.68497
0.5521				1.68229
0.552303				1.67464
0.552436				1.67393
0.555709				1.6736
0.556431				1.67126
0.556865				1.66933
0.557275				1.66278
0.559044				1.66186
0.560593				1.66143
0.561875				1.65907
0.56256				1.65324
0.563694				1.65165
0.564615				1.64971
0.565255				1.64606
0.565798				1.64387
0.566543				1.64356
0.567988				1.63989
0.569071				1.63941
0.569919				1.63676
0.569965				1.63286
0.570154				1.63114
0.570648				1.62972
0.571211				1.62686
0.571322				1.62466
0.571764				1.62465
0.577629				1.6239
0.577646				1.62039
0.579057				1.61864
0.580082				1.61836
0.58026				1.61824
0.580308				1.61768
0.582419				1.6157
0.582651				1.61237
0.584218				1.61219
0.585119				1.60624
0.586506				1.60618
0.586616				1.60495
0.58741				1.60482
0.588033				1.60449
0.589549				1.60085
0.590075				1.59445
0.590332				1.59302
0.591237				1.59007
0.591724				1.58972
0.592818				1.58932
0.592836				1.58807
0.592874				1.58675
0.592929				1.58467
0.593445				1.58454
0.59442				1.58294
0.594423				1.58268
0.594857				1.58173
0.595379				1.58167
0.5958				1.57981
0.595928				1.57929
0.597073				1.574
0.597201				1.5725
0.597552				1.57168
0.59872				1.57045
0.599393				1.56899
0.599739				1.56588
0.600565				1.56532
0.603507				1.56396
0.603605				1.56356
0.603655				1.55917
0.603839				1.55859
0.604448				1.55818
0.605052				1.55732
0.605126				1.55629
0.605522				1.55445
0.605777				1.55401
0.606039				1.55339
0.60695				1.55211
0.607457				1.54736
0.607649				1.54475
0.608183				1.54386
0.608882				1.5419
0.608912				1.54181
0.610183				1.5365
0.611153				1.53563
0.612449				1.53169
0.614486				1.53148
0.614697				1.53103
0.615659				1.52976
0.615762				1.52952
0.615932				1.5289
0.61749				1.52853
0.61803				1.52651
0.618765				1.52619
0.619621				1.52424
0.619993				1.5222
0.620066				1.51966
0.620181				1.51915
0.620241				1.51761
0.620664				1.51731
[truncated: 20,067 more rows]
